# Supplementary material for: Use of urinary 13,14, dihydro-15-keto-prostaglandin F2α (PGFM) concentrations to diagnose pregnancy and predict parturition in the giant panda (Ailuropoda melanolecua)
Source: PLoS One. 2018 May 2;13(5):e0195599. doi: 10.1371/journal.pone.0195599 (PMC5931454; doi:10.1371/journal.pone.0195599)
Supplement: S3 File — (XLSX) [file pone.0195599.s003.xlsx]

## Sheet: Raw data 
BY97	BY97 Post Ovulation	BY97 Days from 2nd PGFM Peak	BY97 PdG	BY97 PGFM		BY99	BY99 Days Post Ovulation	BY99 Days From Birth	BY99 PdG	BY99 PGFM		BY03	BY03 Days Post Ovulation	BY03 Days From Birth	BY03 PdG	BY03 PGFM		MX02	MX02 Days Post Ovulation	MX02 Days from 2nd PGFM Peak	MX02 P4	MX02 PGFM		MX05	MX05 Days Post Ovulation	MX05 Days from Birth	MX05 P4	MX05 PGFM		MX12	MX12 Days Post Ovulation	MX12 Days From 2nd PGFM Peak	MX12 P4	MX12 PGFM		LL03	LL03 Days Post Ovulation	LL03 P4	LL03 PGFM		LL06	LL06 Days from Post Ovulation	LL06 Days from birth	LL06 P4	LL06 PGFM		LL10	LL10 Days Post Ovulation	LL10 Days from Birth
Estrus	-9	-116		10.8271		Estrus	-6	-140	0.92	9.3679		Estrus	-8	-158		5.57385		Estrus	-11	-174	7.56			Estrus	-8	-129	8.2619			Estrus	-5	-145	5.60167	2.43242		Estrus	-11	2.35956			Estrus	-6	-167	5.53846			Estrus	-10	-150
Estrus	-8	-115		12.1713		Estrus	-5	-139	1.09	6.66576		Estrus	-7	-157				Estrus	-9	-172	3.58235			Estrus	-7	-128				Estrus	-4	-144				Estrus	-5	1.41717	4.82894		Estrus	-5	-166	4.23333			Estrus	-9	-149
Estrus	-6	-113		8.86647		Estrus	-4	-138	4.29			Estrus	-6	-156		6.91868		Estrus	-7	-170	4.43871			Estrus	-5	-126	6.50189			Estrus	-3	-143	5.88522	5.47833		Estrus	-3	1.74495			Estrus	-4	-165	5.60784			Estrus	-8	-148
Estrus	-3	-110		11.6219		AI/Peak E/Ovulation	0	-133	7.425	11.4429		Estrus	-5	-155		5.43446		Estrus	-6	-169				Estrus	-4	-125	6.8125			Estrus	-2	-142		5.98773		Estrus	-1	10.9822	7.05609		Estrus	-3	-164	6.84878			Estrus	-7	-147
Estrus	-1	-108		3.60158		1o Phase Progesterone	1	-132		10.8922		Estrus	-4	-154		5.91053		Estrus	-4	-167	2.89			Estrus	-3	-124	5.86667			Estrus	-1	-141	4.77132	7.2483		Peak E/ Ovulation	0	16.2246			Estrus	-2	-163	7.35			Estrus	-6	-146
Peak E/Ovulation	0	-107		10.783		1o Phase Progesterone	2	-131	4.01	11.9658		Estrus	-2	-152				Estrus	-3	-166	2.47			Estrus	-2	-123	4.00351			Peak E	-0.5	-140	23.46			1o Phase Progesterone	1	14.3531	11.4336		Peak E	-1	-162	12.5235			Estrus	-5	-145
1o Phase Progesterone	1	-106	5.71			1o Phase Progesterone	9	-125	26.62			Estrus	-1	-151				Estrus	-2	-165	2.39			Peak E	-1	-122	8.47843			AI/Ovulation	0	-140	20.0947	6.85957		1o Phase Progesterone	17	20.5451	9.08055		AI/Ovulation	0	-161	15.3876	3.86876		Estrus	-4	-144
1o Phase Progesterone	2	-105	2.44	8.95211		1o Phase Progesterone	11	-123	17.26	5.68569		Bred/Peak E/Ovulation	0	-150	5	9.83504		Estrus	-1	-164	2.64			AI/Ovulation	0	-121	23.7429			1o Phase Progesterone	1	-140	33.2118	5.37634		1o Phase Progesterone	18	20.7371			1o Phase Progesterone	1	-160	21	1.95854		Estrus	-3	-143
1o Phase Progesterone	3	-104	6.75			1o Phase Progesterone	13	-121	14.49			1o Phase Progesterone	9	-141		7.68016		Peak E/Ovulation	0	-163	25.78			1o Phase Progesterone	1	-120	12.7736	22.4577		1o Phase Progesterone	4	-136	11.0424			1o Phase Progesterone	19	26.3846			1o Phase Progesterone	4	-157	11.5685			Estrus	-2	-142
1o Phase Progesterone	4	-103	8.93667			1o Phase Progesterone	14	-120	11.97	14.749		1o Phase Progesterone	10	-140	21.5			1o Phase Progesterone	1	-162	9.82632			1o Phase Progesterone	2	-119	9.8056			1o Phase Progesterone	9	-131	45.832			1o Phase Progesterone	20	11.8997			1o Phase Progesterone	5	-156	11.8727			Estrus	-1	-141
1o Phase Progesterone	12	-95	26.32	5.44449		1o Phase Progesterone	15	-119	20.92			1o Phase Progesterone	11	-139	10.55	5.53912		1o Phase Progesterone	2	-161	8.66316			1o Phase Progesterone	3	-118	9.6821	9.90809		1o Phase Progesterone	10	-130	44.6133			1o Phase Progesterone	21				1o Phase Progesterone	6	-155	8.4			AI	0	-140
1o Phase Progesterone	14	-93	7			1o Phase Progesterone	16	-118	13.37			1o Phase Progesterone	13	-137	46.51			1o Phase Progesterone	3	-160	11.0606	13.0714		1o Phase Progesterone	4	-117	11.1763			1o Phase Progesterone	11	-129		3.624		1o Phase Progesterone	22	21.8618			1o Phase Progesterone	7	-154	18.2427	6.00167		1o Phase Progesterone	1	-139
1o Phase Progesterone	15	-92	21.735			1o Phase Progesterone	17	-117	12.02	12.2254		1o Phase Progesterone	15	-135	23.54	18.1093		1o Phase Progesterone	4	-159	12.1846	19.5033		1o Phase Progesterone	5	-116	15.9846			1o Phase Progesterone	14	-126	38.0076	5.01743		1o Phase Progesterone	23	15.0813	17.3068		1o Phase Progesterone	8	-153	19.7176			1o Phase Progesterone	2	-138
1o Phase Progesterone	17	-90	24.28	10.0035		1o Phase Progesterone	19	-115	27.59			1o Phase Progesterone	20	-130	16.91	14.7054		1o Phase Progesterone	5	-158	8.87213	16.5976		1o Phase Progesterone	6	-115	21.1947			1o Phase Progesterone	15	-125	34.2646			1o Phase Progesterone	24	15.8946			1o Phase Progesterone	9	-152	26.7931			1o Phase Progesterone	3	-137
1o Phase Progesterone	19	-88	12.21			1o Phase Progesterone	24	-111	20.37	4.67962		1o Phase Progesterone	21	-129	18.45			1o Phase Progesterone	6	-157	9.84	13.7256		1o Phase Progesterone	7	-114	25.5697			1o Phase Progesterone	16	-124	58.6667	5.03333		1o Phase Progesterone	26	16.2374			1o Phase Progesterone	10	-151	11.8718	3.60918		1o Phase Progesterone	4	-136
1o Phase Progesterone	20	-87	6.76			1o Phase Progesterone	27	-107	6.92			1o Phase Progesterone	23	-127				1o Phase Progesterone	7	-156	19.589	1.81818		1o Phase Progesterone	8	-113	23.8273			1o Phase Progesterone	17	-123	32.6706			1o Phase Progesterone	28	23.0901	11.8827		1o Phase Progesterone	11	-150	14.8879			1o Phase Progesterone	5	-135
1o Phase Progesterone	23	-84	14.9	6.78185		1o Phase Progesterone	28	-105	9.79	5.16391		1o Phase Progesterone	24	-126	46.45	3.81155		1o Phase Progesterone	8	-155	25.9519			1o Phase Progesterone	9	-112				1o Phase Progesterone	21	-119	33.76	3.69982		1o Phase Progesterone	31	20.9898			1o Phase Progesterone	12	-149	12.8973	6.86917		1o Phase Progesterone	6	-134
1o Phase Progesterone	27	-80	42.14			1o Phase Progesterone	30	-103	17.79			1o Phase Progesterone	30	-120	20.49	5.8034		1o Phase Progesterone	9	-154	25	12.9461		1o Phase Progesterone	10	-111	21.9481			1o Phase Progesterone	23	-117	25.4063			1o Phase Progesterone	33	14.4133			1o Phase Progesterone	13	-148	10.9508	5.1899		1o Phase Progesterone	7	-133
1o Phase Progesterone	28	-79				1o Phase Progesterone	31	-102	13.91	8.56768		1o Phase Progesterone	31	-119	54.85	10.4136		1o Phase Progesterone	10	-153	22.3618			1o Phase Progesterone	11	-110	20.8815			1o Phase Progesterone	24	-116	34.7508	0.576923		1o Phase Progesterone	35	10.3249			1o Phase Progesterone	14	-147	14.0526			1o Phase Progesterone	8	-132
1o Phase Progesterone	30	-77	14.14			1o Phase Progesterone	32	-101	11.41	9.76899		1o Phase Progesterone	39	-111	56.28	13.1735		1o Phase Progesterone	11	-152				1o Phase Progesterone	12	-109	24.5737			1o Phase Progesterone	26	-114	38.072			1o Phase Progesterone	36	21.2031	7.35378		1o Phase Progesterone	15	-146	20.2476	4.68889		1o Phase Progesterone	9	-131
1o Phase Progesterone	32	-75	38.35	6.96385		1o Phase Progesterone	35	-99	29.81			1o Phase Progesterone	40	-110	45.04	10.4841		1o Phase Progesterone	12	-151	28.1826			1o Phase Progesterone	13	-108	23.84			1o Phase Progesterone	27	-113	37.1722			1o Phase Progesterone	37	12.4571			1o Phase Progesterone	16	-145	12.4658			1o Phase Progesterone	10	-130
1o Phase Progesterone	35	-72	37.91	3.14446		1o Phase Progesterone	37	-97	13.71	3.71734		1o Phase Progesterone	42	-108	26.45	9.56601		1o Phase Progesterone	13	-150	25.2071	7.29446		1o Phase Progesterone	14	-107	30.85	9.67891		1o Phase Progesterone	28	-112		3.624		1o Phase Progesterone	40	26.5798			1o Phase Progesterone	17	-144	15.4714	12.6099		1o Phase Progesterone	11	-129
1o Phase Progesterone	36	-71				1o Phase Progesterone	38	-96	23.79			1o Phase Progesterone	44	-106	8.61	8.78598		1o Phase Progesterone	14	-149				1o Phase Progesterone	15	-106	26.0889			1o Phase Progesterone	29	-111	23.4764			1o Phase Progesterone	41	21.7956			1o Phase Progesterone	19	-142	16.5333	10.0869		1o Phase Progesterone	14	-126
1o Phase Progesterone	38	-69	18.24			1o Phase Progesterone	39	-95	20.46			1o Phase Progesterone	45	-105		17.2484		1o Phase Progesterone	15	-148				1o Phase Progesterone	16	-105	30.6727			1o Phase Progesterone	30	-110	25.24			1o Phase Progesterone	43	22.3563	11.5702		1o Phase Progesterone	20	-141	16.9211			1o Phase Progesterone	15	-125
1o Phase Progesterone	39	-68	22.66			1o Phase Progesterone	41	-93	14.525	3.17202		1o Phase Progesterone	49	-101	10.32	1.30635		1o Phase Progesterone	16	-147	23.0825			1o Phase Progesterone	17	-104	33.4125			1o Phase Progesterone	31	-109	43.2075			1o Phase Progesterone	44	19.6211			1o Phase Progesterone	21	-140	16.0979			1o Phase Progesterone	17	-123
1o Phase Progesterone	40	-67	20.05	14.8416		1o Phase Progesterone	45	-89	16.25			1o Phase Progesterone	50	-100	86.23			1o Phase Progesterone	17	-146	28.4441			1o Phase Progesterone	18	-103	30.9857			1o Phase Progesterone	35	-105	55.5874	2.95749		1o Phase Progesterone	46	17.4808			1o Phase Progesterone	23	-138	23.1613			1o Phase Progesterone	18	-122
1o Phase Progesterone	41	-66				1o Phase Progesterone	46	-88	23.33			1o Phase Progesterone	51	-99	67.83	14.0887		1o Phase Progesterone	18	-145	17.538	15.1717		1o Phase Progesterone	19	-102	32.7			1o Phase Progesterone	36	-104	34.9264			1o Phase Progesterone	47	23.5252			1o Phase Progesterone	24	-137	12.768			1o Phase Progesterone	19	-121
1o Phase Progesterone	42	-65	37.23	8.01548		1o Phase Progesterone	50	-84	17.32	4.59241		1o Phase Progesterone	57	-93	50.75			1o Phase Progesterone	19	-144	17.8062			1o Phase Progesterone	20	-101	37.4833	9.91519		1o Phase Progesterone	37	-103	100.863	4.26632		1o Phase Progesterone	48	23.1693			1o Phase Progesterone	25	-136	15.7591			1o Phase Progesterone	20	-120
1o Phase Progesterone	43	-64	13.07	10.3006		1o Phase Progesterone	51	-83	26.88	10.6838		1o Phase Progesterone	59	-91	36.31			1o Phase Progesterone	20	-143	16.9984			1o Phase Progesterone	21	-100	20.2692			1o Phase Progesterone	38	-102	30.2833			1o Phase Progesterone	50	41.0674	12.6585		1o Phase Progesterone	26	-135	11.546	5.74167		1o Phase Progesterone	21	-119
1o Phase Progesterone	46	-61		5.70866		1o Phase Progesterone	52	-82	19.08			1o Phase Progesterone	60	-90	33.62	6.21385		1o Phase Progesterone	21	-142	13.3171			1o Phase Progesterone	22	-99	26.0148			1o Phase Progesterone	39	-101	56.512	3.04348		1o Phase Progesterone	51	56.738			1o Phase Progesterone	28	-133	36.45			1o Phase Progesterone	22	-118
1o Phase Progesterone	47	-60	18.77			1o Phase Progesterone	53	-81	13.03	3.56783		1o Phase Progesterone	62	-88	88.54	10.3665		1o Phase Progesterone	22	-141				1o Phase Progesterone	23	-98	22.84			1o Phase Progesterone	40	-100	135.465			1o Phase Progesterone	53	34.7636			1o Phase Progesterone	29	-132	11.12	8.83043		1o Phase Progesterone	23	-117
1o Phase Progesterone	48	-59		9.21225		1o Phase Progesterone	57	-77	25.85			1o Phase Progesterone	64	-86	25.66	5.10338		1o Phase Progesterone	23	-140	6.38515	9.28995		1o Phase Progesterone	24	-97	22.1647			1o Phase Progesterone	41	-99	75.2114	1.94139		1o Phase Progesterone	57	33.6261	11.5627		1o Phase Progesterone	30	-131	13.3136			1o Phase Progesterone	24	-116
Start 2o rise Progesterone	49	-58	42.01	17.6		1o Phase Progesterone	59	-75	44.92			1o Phase Progesterone	65	-85	45.82			1o Phase Progesterone	24	-139	13.0405			1o Phase Progesterone	25	-96	17.9971			1o Phase Progesterone	42	-98	99.664			1o Phase Progesterone	57	35.8851			1o Phase Progesterone	31	-130		9.3972		1o Phase Progesterone	25	-115
2o Phase Progesterone	52	-55				1o Phase Progesterone	62	-72	33.49			1o Phase Progesterone	69	-81	39.59	15.2561		1o Phase Progesterone	25	-138	20.5976			1o Phase Progesterone	26	-95	24.0147	9.09107		1o Phase Progesterone	44	-96	96.672	16.2935		1o Phase Progesterone	60	61.8283			1o Phase Progesterone	32	-129	21.0178	8.02132		1o Phase Progesterone	26	-114
2o Phase Progesterone	54	-53		17.931		1o Phase Progesterone	63	-71	39.85	2.132		1o Phase Progesterone	71	-79	22.59	18.0233		1o Phase Progesterone	26	-137	25.9205	12.2547		1o Phase Progesterone	27	-94	32.7111			1o Phase Progesterone	45	-95	72.4	7.68533		1o Phase Progesterone	62	48.9613			1o Phase Progesterone	33	-128	14.9619			1o Phase Progesterone	27	-113
2o Phase Progesterone	56	-51	44.96	11.3537		1o Phase Progesterone	64	-70	28.06			1o Phase Progesterone	72	-78	25.69	17.1769		1o Phase Progesterone	27	-136				1o Phase Progesterone	28	-93				1o Phase Progesterone	47	-93	70.7543	8.50671		1o Phase Progesterone	63	48.8627	9.12027		1o Phase Progesterone	34	-127	29.7167	18.8689		1o Phase Progesterone	28	-112
2o Phase Progesterone	57	-50	55.92			1o Phase Progesterone	65	-69	21.24	2.76243		1o Phase Progesterone	75	-75	47.41			1o Phase Progesterone	28	-135	16.5591	16.1361		1o Phase Progesterone	29	-92	23.6833			1o Phase Progesterone	48	-92	46.3022			Start 2o rise Progesterone					1o Phase Progesterone	35	-126	21.3583			1o Phase Progesterone	29	-111
2o Phase Progesterone	58	-49	30.67	12.0155		1o Phase Progesterone	66	-68	22.91			1o Phase Progesterone	78	-72	19.5	18.7287		1o Phase Progesterone	29	-134	14.29			1o Phase Progesterone	30	-91	26.6			1o Phase Progesterone	49	-91	93.16	6.65677		2o Phase Progesterone	69	97.0235	10.7237		1o Phase Progesterone	36	-125	28.475	11.7551		1o Phase Progesterone	30	-110
2o Phase Progesterone	59	-48				1o Phase Progesterone	67	-67	14.28	5.3105		1o Phase Progesterone	80	-70	77.815			1o Phase Progesterone	30	-133	17.6125			1o Phase Progesterone	31	-90	22.5			1o Phase Progesterone	50	-90	71.92			2o Phase Progesterone	70	196.477	14.9526		1o Phase Progesterone	37	-124	15.785			1o Phase Progesterone	31	-109
2o Phase Progesterone	60	-47	27.7	16.2303		1o Phase Progesterone	68	-66	24.21			1o Phase Progesterone	81	-69		12.2103		1o Phase Progesterone	31	-132	17.2761			1o Phase Progesterone	32	-89				1o Phase Progesterone	51	-89	153.593	16.3898		2o Phase Progesterone	71	130.357	8.3694		1o Phase Progesterone	38	-123	19.4894			1o Phase Progesterone	32	-108
2o Phase Progesterone	63	-44		13.8163		1o Phase Progesterone	69	-65	31.91	13.3567		1o Phase Progesterone	83	-67	61.55			1o Phase Progesterone	32	-131	16.0286			1o Phase Progesterone	33	-88	21.4897			1o Phase Progesterone	52	-88	138.65			2o Phase Progesterone	73	199.007			1o Phase Progesterone	39	-122	15.0651	7.59993		1o Phase Progesterone	33	-107
2o Phase Progesterone	64	-43	51.38			1o Phase Progesterone	70	-64	32.45			Start 2o rise Progesterone	86	-64	53.74	5.51522		1o Phase Progesterone	33	-130	15.2504	9.09888		1o Phase Progesterone	34	-87	18.7765			1o Phase Progesterone	53	-87	63.7867	3.72893		2o Phase Progesterone	74	176.301	8.81354		1o Phase Progesterone	40	-121	33.3333			1o Phase Progesterone	34	-106
2o Phase Progesterone	67	-40	65.59	8.74507		1o Phase Progesterone	73	-61	28.58	9.77922		1o Phase Progesterone	87	-63	44.01	9.67172		1o Phase Progesterone	34	-129	30.1941			1o Phase Progesterone	35	-86	21.2697	6.20998		1o Phase Progesterone	54	-86	134.232			2o Phase Progesterone	77	278.539	10.9584		1o Phase Progesterone	41	-120	6.35556			1o Phase Progesterone	35	-105
2o Phase Progesterone	68	-39	46.42	13.8606		1o Phase Progesterone	74	-60	37.11	3.27363		1o Phase Progesterone	88	-62	70.93			1o Phase Progesterone	35	-128	25.86			1o Phase Progesterone	36	-85				1o Phase Progesterone	55	-85	58.95	1.99669		2o Phase Progesterone	78	163.035	10.9947		1o Phase Progesterone	42	-119	9.81887	8.49703		1o Phase Progesterone	37	-103
2o Phase Progesterone	69	-38	80.36	11.4221		1o Phase Progesterone	76	-58	43.39	13.4235		1o Phase Progesterone	89	-61	69.14			1o Phase Progesterone	36	-127	52.6588			1o Phase Progesterone	37	-84	20.3686			1o Phase Progesterone	56	-84	199.508			2o Phase Progesterone	81	89.8729	53.3583		1o Phase Progesterone	43	-118	14.3355			1o Phase Progesterone	38	-102
2o Phase Progesterone	70	-37				1o Phase Progesterone	77	-57	39.68	5.11571		1o Phase Progesterone	90	-60	107.46	6.33221		1o Phase Progesterone	37	-126	29.0459			1o Phase Progesterone	38	-83	19.1556			1o Phase Progesterone	57	-83	105.28			2o Phase Progesterone	82	114.666	39.6518		1o Phase Progesterone	44	-117	14.685			1o Phase Progesterone	39	-101
2o Phase Progesterone	71	-36	195	12.6358		1o Phase Progesterone	78	-56	26.17			1o Phase Progesterone	91	-59	106.24	4.209		1o Phase Progesterone	38	-125	24.2838	9.35886		1o Phase Progesterone	39	-82	17.4581			1o Phase Progesterone	58	-82	198.667			2o Phase Progesterone	84	95.6505	40.041		1o Phase Progesterone	45	-116	16.1422			1o Phase Progesterone	40	-100
2o Phase Progesterone	78	-29	261.97	39.0068		1o Phase Progesterone	79	-55	39.17			1o Phase Progesterone	92	-58	284.19	10.2425		1o Phase Progesterone	39	-124	45.7385			1o Phase Progesterone	40	-81	22.2978			1o Phase Progesterone	59	-81	63.65	6.9835		2o Phase Progesterone	86	104.943	28.1213		1o Phase Progesterone	46	-115	9.22791	6.8886		1o Phase Progesterone	41	-99
2o Phase Progesterone	79	-28	124.02	43.1468		1o Phase Progesterone	80	-54	21.22			1o Phase Progesterone	93	-57	117.9	11.3115		1o Phase Progesterone	40	-123				1o Phase Progesterone	41	-80	19.2581			1o Phase Progesterone	60	-80	152.764			2o Phase Progesterone	87		20.969		1o Phase Progesterone	48	-113	16.0246			1o Phase Progesterone	43	-97
2o Phase Progesterone	80	-27	202.04	30.5867		Start 2o rise Progesterone	81	-53	41.87	8.54095		1o Phase Progesterone	94	-56	123.32			1o Phase Progesterone	41	-122	23.8518			1o Phase Progesterone	42	-79	17.5636	7.07311		1o Phase Progesterone	62	-78	54.2655	3.03418		2o Phase Progesterone	88	261.615	16.6852		1o Phase Progesterone	50	-111	16.5707	7.19513		1o Phase Progesterone	44	-96
2o Phase Progesterone	81	-26	204	29.6931		2o Phase Progesterone	82	-52	74.05	7.28371		1o Phase Progesterone	95	-55	90.99			1o Phase Progesterone	42	-121	25.6699	10.0353		1o Phase Progesterone	43	-78	21.8429			1o Phase Progesterone	63	-77	77.444	4.5675		2o Phase Progesterone	89	183.025	15.7222		1o Phase Progesterone	51	-110	8.62647			1o Phase Progesterone	45	-95
2o Phase Progesterone	82	-25		22.704		2o Phase Progesterone	83	-51	37.4			1o Phase Progesterone	96	-54	80.94			1o Phase Progesterone	43	-120				1o Phase Progesterone	44	-77	18.9769			1o Phase Progesterone	65	-75	132.56	6.47477		2o Phase Progesterone	91	142.451	19.2799		1o Phase Progesterone	52	-109	27.07			1o Phase Progesterone	47	-93
2o Phase Progesterone	83	-24	150	17.9027		2o Phase Progesterone	84	-50	46.3			1o Phase Progesterone	97	-53		4.41667		1o Phase Progesterone	44	-119				1o Phase Progesterone	45	-76	20.2974			1o Phase Progesterone	66	-74	77.28	3.29165		No samples collected 6/29-8/1	92				1o Phase Progesterone	53	-108	15.985			1o Phase Progesterone	48	-92
2o Phase Progesterone	84	-23	115.88	9.20778		2o Phase Progesterone	85	-49	86.5				98	-52	209.5	4.20918		1o Phase Progesterone	45	-118				1o Phase Progesterone	46	-75	18.5016			1o Phase Progesterone	68	-72	71.165	4.45587		Based on initial PGFM increase, Terminal peak would have occurred around 7/20/03	112				1o Phase Progesterone	54	-107	18.841	8.86821		1o Phase Progesterone	49	-91
2o Phase Progesterone	87	-20	92.21	12.1342		2o Phase Progesterone	86	-48	63.71	11.959		2o Phase Progesterone	99	-51	106.76	10.0695		1o Phase Progesterone	46	-117	27.75			1o Phase Progesterone	47	-74	25.2105			1o Phase Progesterone	70	-70	78.08	11.4224		Baseline Progesterone	124	3.52	13.4741		1o Phase Progesterone	55	-106	13.2			1o Phase Progesterone	51	-89
2o Phase Progesterone	88	-19	32.32	10.582		2o Phase Progesterone	87	-47		12.6405		2o Phase Progesterone	100	-50	85.63			1o Phase Progesterone	47	-116	45.8	13.292		1o Phase Progesterone	48	-73	20.48			1o Phase Progesterone	71	-69	117.779	12.5111		Baseline Progesterone	125		12.2558		1o Phase Progesterone	57	-104	11.5617			1o Phase Progesterone	52	-88
2o Phase Progesterone	89	-18		8.86582		2o Phase Progesterone	88	-46	76.37	8.83675		2o Phase Progesterone	101	-49	350	18.1818		1o Phase Progesterone	48	-115	21.7231			1o Phase Progesterone	49	-72	18.16			1o Phase Progesterone	73	-67	71.8978	7.26364		Baseline Progesterone	126		10.1893		1o Phase Progesterone	58	-103	15.0345			1o Phase Progesterone	53	-87
2o Phase Progesterone	90	-17	33.41	10.172		2o Phase Progesterone	89	-45	139.88			2o Phase Progesterone	103	-47	140.69			1o Phase Progesterone	49	-114	13.7632			1o Phase Progesterone	50	-71	37.5238			1o Phase Progesterone	75	-65	93.9947	2.40755		Baseline Progesterone	128		11.3284		1o Phase Progesterone	59	-102	17.8691			1o Phase Progesterone	54	-86
2o Phase Progesterone	91	-16	40.93	7.79303		2o Phase Progesterone	90	-44	101.76			2o Phase Progesterone	105	-45	85.13			1o Phase Progesterone	50	-113	20.875	11.9571		1o Phase Progesterone	51	-70				1o Phase Progesterone	76	-64	111.52			Baseline Progesterone	129	3.27216	6.89018		1o Phase Progesterone	60	-101	44.8519	13.8914		1o Phase Progesterone	55	-85
2o Phase Progesterone	93	-14	26.25	9.57746		2o Phase Progesterone	91	-43	75.4933			2o Phase Progesterone	108	-42	140.5			1o Phase Progesterone	51	-112	13.2692			1o Phase Progesterone	52	-69	23.2	7.92155		1o Phase Progesterone	78	-62	126.96	6.94393		Baseline Progesterone	132	3.65052	7.84145		1o Phase Progesterone	61	-100	16.1106			1o Phase Progesterone	56	-84
2o Phase Progesterone	94	-13	26.32	7.11294		2o Phase Progesterone	92	-42	75.52			2o Phase Progesterone	109	-41	80.14	13.6061		1o Phase Progesterone	52	-111	10.8514			1o Phase Progesterone	53	-68	26.2333			1o Phase Progesterone	81	-59	55.2042			Baseline Progesterone	135		6.92398		1o Phase Progesterone	62	-99	11.8389	6.94779		1o Phase Progesterone	57	-83
2o Phase Progesterone	95	-12	28.05	7.92702		2o Phase Progesterone	93	-41	100.67			2o Phase Progesterone	110	-40	176.49	5.37415		1o Phase Progesterone	53	-110	20.3846			1o Phase Progesterone	54	-67	20.6345			1o Phase Progesterone	82	-58	142.2	12.5914		Baseline Progesterone	137		11.9126		1o Phase Progesterone	63	-98	33.9846	6.93278		1o Phase Progesterone	58	-82
2o Phase Progesterone	96	-11		13.605		2o Phase Progesterone	94	-40	254.67	14.3707		2o Phase Progesterone	113	-37	111.55	7.03246		1o Phase Progesterone	54	-109	21.6562			1o Phase Progesterone	55	-66	25.1053	13.8942		1o Phase Progesterone	83	-57	71.6062	3.05562		Baseline Progesterone	139		10.2463		1o Phase Progesterone	64	-97	15.1222			1o Phase Progesterone	59	-81
2o Phase Progesterone	99	-8	19.71	11.1462		2o Phase Progesterone	95	-38	167.16	13.8328		2o Phase Progesterone	115	-35	104.49			1o Phase Progesterone	55	-108	14.2632	12.6801		1o Phase Progesterone	56	-65	26.4828			1o Phase Progesterone	84	-56	66.655	5.20269		Baseline Progesterone	140		8.66009		1o Phase Progesterone	66	-95	10.7838	6.66282		1o Phase Progesterone	60	-80
2o Phase Progesterone	100	-7		15.9075		2o Phase Progesterone	96	-38.5	108.61			2o Phase Progesterone	116	-34	155.1	7.364		1o Phase Progesterone	56	-107	8.35652			1o Phase Progesterone	57	-64	36.9103			1o Phase Progesterone	85	-55		9.39067		Baseline Progesterone	142		5.93931		1o Phase Progesterone	67	-94	13.903			1o Phase Progesterone	62	-78
2o Phase Progesterone	101	-6		8.64677		2o Phase Progesterone	100	-36	98.23	15.3174		2o Phase Progesterone	117	-33.5	194.52	3.83221		1o Phase Progesterone	57	-106	2.725	10.8277		1o Phase Progesterone	58	-63	20.9161	16.711		1o Phase Progesterone	86	-54		18.1367		Baseline Progesterone	146		8.1129		1o Phase Progesterone	68	-93	18.4686	8.39603		1o Phase Progesterone	63	-77
2o Phase Progesterone	102	-5		10.9149		2o Phase Progesterone	101	-35	93.98	10.185		2o Phase Progesterone	117.5	-33	298.92			1o Phase Progesterone	58	-105	12.2875			1o Phase Progesterone	59	-62	29.44			Start 2o rise Progesterone	87	-53	70.5653	7.73967		Baseline Progesterone	150		10.7508		1o Phase Progesterone	69	-92	21.4			1o Phase Progesterone	64	-76
2o Phase Progesterone	103	-4		18.6908		2o Phase Progesterone	102	-34	148.79	12.5906		2o Phase Progesterone	118	-32.5	207	8.41016		1o Phase Progesterone	59	-104	8.17143			1o Phase Progesterone	60	-61	28.5913	18.2998		2o Phase Progesterone	88	-52	90.9829	7.65271		Baseline Progesterone	152		5.80171		1o Phase Progesterone	70	-91	31.8286			1o Phase Progesterone	65	-75
2o Phase Progesterone	104	-3		24.5552		2o Phase Progesterone	104	-32	170.07	12.8883		2o Phase Progesterone	118.5	-32	324.62			1o Phase Progesterone	60	-103	8.94615	4.52274		1o Phase Progesterone	61	-60	27.8333			2o Phase Progesterone	89	-51		14.5908		Baseline Progesterone	153		7.10547		1o Phase Progesterone	71	-90	19.0564	4.2101		1o Phase Progesterone	66	-74
Baseline Progesterone	105	-2	10.14	32.3957		2o Phase Progesterone	107	-29	179.87	12.7702		2o Phase Progesterone	119	-31	360.27	6.23165		1o Phase Progesterone	61	-102	11.3529			1o Phase Progesterone	62	-59	32.1429			2o Phase Progesterone	90	-50	131.979	4.86547		Baseline Progesterone	154		9.03318		1o Phase Progesterone	72	-89	21.6			1o Phase Progesterone	67	-73
Baseline Progesterone	106	-1	7.04			2o Phase Progesterone	111	-24.5	249.4	10.5876		2o Phase Progesterone	120	-30	283	5.63848		1o Phase Progesterone	62	-101	14.9652			1o Phase Progesterone	63	-58	35.7684			2o Phase Progesterone	91	-49		12.3521							1o Phase Progesterone	74	-87	7.56875	6.29509		1o Phase Progesterone	68	-72
Terminal Peak PGFM	107	0	6.93	43.9693		2o Phase Progesterone	111.5	-24	299.44	49.8118		2o Phase Progesterone	121	-29	214.81	3.75919		1o Phase Progesterone	63	-100	12.1304			1o Phase Progesterone	64	-57	34.4111			2o Phase Progesterone	92	-48		2.6948							1o Phase Progesterone	75	-86	20.4333			1o Phase Progesterone	70	-70
Baseline Progesterone	108	1	6.31	27.2595		2o Phase Progesterone	113	-22	204.98	35.8337		2o Phase Progesterone	122	-28	281.13	4.2		1o Phase Progesterone	64	-99	14.7622			1o Phase Progesterone	65	-56				2o Phase Progesterone	93	-47	146.149	8.56052							1o Phase Progesterone	76	-85	21.1037	5.4483		1o Phase Progesterone	71	-69
Baseline Progesterone	109	2	6.84	10.1471		2o Phase Progesterone	115	-20	304.95	65.7508		2o Phase Progesterone	123	-27	268.21	18.281		1o Phase Progesterone	65	-98	10.9733	6.50114		1o Phase Progesterone	66	-55	27.8074			2o Phase Progesterone	95	-45	193.231	8.15892							1o Phase Progesterone	77	-84	27.4718			1o Phase Progesterone	72	-68
Baseline Progesterone	111	4	3.8	7.73939		2o Phase Progesterone	116	-19	178.54	29.8112		2o Phase Progesterone	124	-26	348.31	24.1891		1o Phase Progesterone	66	-97				1o Phase Progesterone	67	-54	29.48	7.44431		2o Phase Progesterone	96	-44	147.744	2.9165							1o Phase Progesterone	78	-83	25.9081			1o Phase Progesterone	73	-67
Baseline Progesterone	112	5	8.92	4.01033		2o Phase Progesterone	116.5	-18.5	185.77	47.1459		2o Phase Progesterone	126	-24	324.48	125.384		1o Phase Progesterone	67	-96	15.3636	5.58703		1o Phase Progesterone	68	-53	29.8846			2o Phase Progesterone	98	-42		6.11873							1o Phase Progesterone	79	-82	31.8739			1o Phase Progesterone	75	-65
Baseline Progesterone	113	6	4.17	10.8813		2o Phase Progesterone	117	-18	126.6	26.76		2o Phase Progesterone	127	-23	224.72	77.9918		1o Phase Progesterone	68	-95	23.8923			1o Phase Progesterone	69	-52				2o Phase Progesterone	99	-41	186.744	4							1o Phase Progesterone	80	-81	27.4966			1o Phase Progesterone	76	-64
Baseline Progesterone	114	7	5.09	8.20591		2o Phase Progesterone	118	-17	147.42	35.2782		2o Phase Progesterone	128	-22	143.9	38.0078		1o Phase Progesterone	69	-94	10.4476			1o Phase Progesterone	70	-51	34.2909			2o Phase Progesterone	100	-40		6.9325							1o Phase Progesterone	81	-80	27.4933			1o Phase Progesterone	77	-63
Baseline Progesterone	115	8		9.27313		2o Phase Progesterone	120	-15	136.09			2o Phase Progesterone	134	-16		21.0891		1o Phase Progesterone	70	-93	9.35238			1o Phase Progesterone	71	-50	40.9833	5.69765		2o Phase Progesterone	101	-39	198.189	4.30342							1o Phase Progesterone	82	-79	21.4848	5.11663		1o Phase Progesterone	78	-62
Baseline Progesterone	116	9		5.68579		2o Phase Progesterone	121	-14	95.11			2o Phase Progesterone	135	-15	135.26	16.017		1o Phase Progesterone	71	-92	10.0692			1o Phase Progesterone	72	-49	33.2163			2o Phase Progesterone	102	-38		4.63877							1o Phase Progesterone	83	-78	31.8952			1o Phase Progesterone	79	-61
Baseline Progesterone	117	10		2.68108		2o Phase Progesterone	122	-13	86.92	44.9656		2o Phase Progesterone	136	-14	83.52	23.9323		1o Phase Progesterone	72	-91	12.2417			1o Phase Progesterone	73	-48	41.3333	7.45025		2o Phase Progesterone	103	-37		10.7298							1o Phase Progesterone	84	-77	26.9615			1o Phase Progesterone	80	-60
Baseline Progesterone	121	14	12.75	8.15524		2o Phase Progesterone	124	-11	83.06	27.9241		2o Phase Progesterone	140	-10	61.27	15.7622		1o Phase Progesterone	73	-90				1o Phase Progesterone	74	-47	36.3375			2o Phase Progesterone	104	-36		13.6106							1o Phase Progesterone	85	-76	40.7529			1o Phase Progesterone	81	-59
Baseline Progesterone	122	15		5.07248		2o Phase Progesterone	125	-10	120.17	28.8595		2o Phase Progesterone	141	-9	55.36	21.862		1o Phase Progesterone	74	-89		8.23852		1o Phase Progesterone	75	-46				2o Phase Progesterone	105	-35		13.3309							1o Phase Progesterone	86	-75	30.55	9.82279		1o Phase Progesterone	82	-58
Baseline Progesterone	124	17	4.63			2o Phase Progesterone	126	-9	58.46	25.8924		2o Phase Progesterone	147	-3	23.14			1o Phase Progesterone	75	-88				Start 2o rise Progesterone	76	-45	69			2o Phase Progesterone	106	-34		7.59957							1o Phase Progesterone	87	-74	51.8759			1o Phase Progesterone	83	-57
Baseline Progesterone	126	19	3.18	5.72145		2o Phase Progesterone	127	-8	77.87			2o Phase Progesterone	149	-1	11.64	43.4814		1o Phase Progesterone	76	-87	37.5176	12.8845		2o Phase Progesterone	77	-44	43.2757			2o Phase Progesterone	107	-33	297.994	4.413							1o Phase Progesterone	88	-73	24.4714			1o Phase Progesterone	84	-56
						2o Phase Progesterone	128	-7	48.71	39.0072		Birth 8/19 12:15p / Terminal PGFM Peak	150	0	16.46	227.014		1o Phase Progesterone	77	-86	27.7745			2o Phase Progesterone	78	-43	53.1543	4.06866		2o Phase Progesterone	108	-32	325.209	6.76017							1o Phase Progesterone	89	-72	45.1	13.0934		1o Phase Progesterone	85	-55
						2o Phase Progesterone	129	-6	32.11									1o Phase Progesterone	78	-85	14.7971			2o Phase Progesterone	79	-42	78.1067			2o Phase Progesterone	109	-31	216.863	15.9785							1o Phase Progesterone	90	-71	43.7368	6.9649		Start 2o rise Progesterone	86	-54
						2o Phase Progesterone	131	-4	29.35	23.9996								1o Phase Progesterone	79	-84	20.69			2o Phase Progesterone	80	-41	58.9067			2o Phase Progesterone	110	-30	278.949	6.8306							1o Phase Progesterone	92	-69	32.2311			2o Phase Progesterone	87	-53
						2o Phase Progesterone	132	-2	14.15	34.664								1o Phase Progesterone	80	-83	31.213	7.9108		2o Phase Progesterone	81	-40	68.2375	11.4698		2o Phase Progesterone	111	-29		8.86027							1o Phase Progesterone	93	-68	42.8121	8.37914		2o Phase Progesterone	88	-52
						2o Phase Progesterone	133	-1	11.19									1o Phase Progesterone	81	-82	20.069			2o Phase Progesterone	82	-39	77.632			2o Phase Progesterone	112	-28	286.567	4.62348							1o Phase Progesterone	94	-67	39.8947			2o Phase Progesterone	89	-51
						Baseline Progesterone	133.5	-0.5	6.67	139.433								1o Phase Progesterone	82	-81	25.2526			2o Phase Progesterone	83	-38	77.984	3.644		2o Phase Progesterone	113	-27	406.293	4.44444							1o Phase Progesterone	95	-66	39.4122	7.95497		2o Phase Progesterone	90	-50
						Birth 8/21/99 11:30 / Terminal Peak in PGFM	134	0	2.32	493.291								1o Phase Progesterone	83	-80	23.8	8.82021		2o Phase Progesterone	84	-37	94.5833			2o Phase Progesterone	114	-26		5							1o Phase Progesterone	96	-65	45.0233			2o Phase Progesterone	91	-49
																		1o Phase Progesterone	84	-79	22.1143			2o Phase Progesterone	85	-36	100.743	4.74216		2o Phase Progesterone	115	-25	412.349	2.25136							1o Phase Progesterone	97	-64	46.24			2o Phase Progesterone	92	-48
																		1o Phase Progesterone	85	-78	19.6207			2o Phase Progesterone	86	-35	141.454			2o Phase Progesterone	116	-24		22.5324							1o Phase Progesterone	98	-63	53.0133	5.67682		2o Phase Progesterone	93	-47
																		1o Phase Progesterone	86	-77	15.54			2o Phase Progesterone	87	-34	157.775	4.45388		2o Phase Progesterone	117	-23	479.488	109.813							Start 2o rise Progesterone	99	-62	20.1214	6.53062		2o Phase Progesterone	94	-46
																		1o Phase Progesterone	87	-76	23.4	10.559		2o Phase Progesterone	88	-33				2o Phase Progesterone	118	-22	387.84	40.4424							2o Phase Progesterone	100	-61	72.8814			2o Phase Progesterone	95	-45
																		1o Phase Progesterone	88	-75	6.26061			2o Phase Progesterone	89	-32	126.446	2.54369		2o Phase Progesterone	119	-21	410.931	52.3316							2o Phase Progesterone	101	-60	70.5674			2o Phase Progesterone	96	-44
																		1o Phase Progesterone	89	-74	7.925			2o Phase Progesterone	90	-31				2o Phase Progesterone	120	-20	401.238	32.9109							2o Phase Progesterone	102	-59	67.278			2o Phase Progesterone	97	-43
																		1o Phase Progesterone	90	-73				2o Phase Progesterone	91	-30	205.067			2o Phase Progesterone	121	-19	229.004	30.8735							2o Phase Progesterone	103	-58	50.731	9.57432		2o Phase Progesterone	98	-42
																		1o Phase Progesterone	91	-72	13.832	10.0016		2o Phase Progesterone	92	-29				2o Phase Progesterone	123	-17	409.61	20.8586							2o Phase Progesterone	104	-57	70.6095	7.3304		2o Phase Progesterone	99	-41
																		1o Phase Progesterone	92	-71	24.6923	15.7617		2o Phase Progesterone	93	-28	218.885			2o Phase Progesterone	124	-16	440.723	22.344							2o Phase Progesterone	105	-56	54.1161			2o Phase Progesterone	100	-40
																		1o Phase Progesterone	93	-70	21.03	6.81066		2o Phase Progesterone	94	-27	219.508			2o Phase Progesterone	125	-15	349.657	19.7577							2o Phase Progesterone	106	-55	64.1455			2o Phase Progesterone	101	-39
																		1o Phase Progesterone	94	-69	14.7103			2o Phase Progesterone	95	-26	227.363			2o Phase Progesterone	126	-14		20.7835							2o Phase Progesterone	107	-54	47.424	9.53848		2o Phase Progesterone	102	-38
																		1o Phase Progesterone	95	-68	30.65	10.3745		2o Phase Progesterone	96	-25	209.95	7.5887		2o Phase Progesterone	127	-13	333.862	13.4033							2o Phase Progesterone	108	-53	47.3333			2o Phase Progesterone	103	-37
																		1o Phase Progesterone	96	-67	24.51			2o Phase Progesterone	97	-24	201.297	18.1181		2o Phase Progesterone	128	-12	282.092	15.1041							2o Phase Progesterone	109	-52	52.4936	7.41168		2o Phase Progesterone	104	-36
																		1o Phase Progesterone	97	-66	19.5391	6.77266		2o Phase Progesterone	98	-23	134.382	50.5242		2o Phase Progesterone	129	-11	234.16	20.4656							2o Phase Progesterone	110	-51	58.4578			2o Phase Progesterone	105	-35
																		1o Phase Progesterone	98	-65	53.16			2o Phase Progesterone	99	-22	163.825	38.0839		2o Phase Progesterone	130	-10	223.918	23.0832							2o Phase Progesterone	111	-50	60.6286	6.48777		2o Phase Progesterone	106	-34
																		1o Phase Progesterone	99	-64	22.76	3.62679		2o Phase Progesterone	100	-21				2o Phase Progesterone	131	-9	209.227	32.2456							2o Phase Progesterone	113	-48	56.6933			2o Phase Progesterone	107	-33
																		1o Phase Progesterone	100	-63	19.4462			2o Phase Progesterone	101	-20				2o Phase Progesterone	132	-8	249.658	31.1539							2o Phase Progesterone	114	-47	59.297			2o Phase Progesterone	108	-32
																		1o Phase Progesterone	101	-62	19.0941	7.3982		2o Phase Progesterone	102	-19				2o Phase Progesterone	134	-6	178.669	27.6291							2o Phase Progesterone	115	-46	82.5939	12.373		2o Phase Progesterone	111	-29
																		1o Phase Progesterone	102	-61	28.4615			2o Phase Progesterone	103	-18				2o Phase Progesterone	135	-5	137.778	22.5604							2o Phase Progesterone	116	-45	62.5081			2o Phase Progesterone	112	-28
																		1o Phase Progesterone	103	-60	28.2435	7.39506		2o Phase Progesterone	104	-17	189.633	35.2489		2o Phase Progesterone	136	-4	130.03	24.5191							2o Phase Progesterone	117	-44	71.4095	14.6469		2o Phase Progesterone	113	-27
																		1o Phase Progesterone	104	-59	55.3692	8.82675		2o Phase Progesterone	105	-16				2o Phase Progesterone	137	-3	112.499	22.9712							2o Phase Progesterone	118	-43	33.9167			2o Phase Progesterone	114	-26
																		Start 2o rise Progesterone	105	-58	51.575			2o Phase Progesterone	106	-15				2o Phase Progesterone	138	-2	122.584	18.8226							2o Phase Progesterone	119	-42	39.4759	11.0353		2o Phase Progesterone	115	-25
																		2o Phase Progesterone	106	-57	42.6909	9.20404		2o Phase Progesterone	107	-14	259.314	30.0178		2o Phase Progesterone	139	-1	72.2428	31.4778							2o Phase Progesterone	120	-41	49.4316			2o Phase Progesterone	116	-24
																		2o Phase Progesterone	107	-56	43.0519	9.38707		2o Phase Progesterone	108	-13				2o Phase Progesterone	140	0	55.9081	141.359							2o Phase Progesterone	121	-40	75.4378	11.5619		2o Phase Progesterone	117	-23
																		2o Phase Progesterone	108	-55	43.7667	5.60805		2o Phase Progesterone	109	-12				Birth 9/16 22:46/Terminal PGFM Peak	140.302	0	42.9933	750.542							2o Phase Progesterone	122	-39	100.582	7.68943		2o Phase Progesterone	118	-22
																		2o Phase Progesterone	109	-54	54.3111			2o Phase Progesterone	110	-11	341.829	49.7116			148	8		53.5016							2o Phase Progesterone	124	-37	87.3032			2o Phase Progesterone	119	-21
																		2o Phase Progesterone	110	-53	44.7481			2o Phase Progesterone	111	-10					149	9		48.8699							2o Phase Progesterone	125	-36	117.663	7.15079		2o Phase Progesterone	121	-19
																		2o Phase Progesterone	111	-52	48.0308	14.5389		2o Phase Progesterone	112	-9	135.776	33.8966			150	10		45.2585							2o Phase Progesterone	126	-35	154.676			2o Phase Progesterone	125	-15
																		2o Phase Progesterone	112	-51	42.3333	12.0787		2o Phase Progesterone	113	-8															2o Phase Progesterone	127	-34	100.775	6.17657		2o Phase Progesterone	126	-14
																		2o Phase Progesterone	113	-50	84.0706			2o Phase Progesterone	114	-7															2o Phase Progesterone	128	-33	126.658	8.38212		2o Phase Progesterone	128	-12
																		2o Phase Progesterone	114	-49	52.6533			2o Phase Progesterone	115	-6	170.633	54.8093													2o Phase Progesterone	129	-32	150.729	5.13505		2o Phase Progesterone	129	-11
																		2o Phase Progesterone	115	-48				2o Phase Progesterone	116	-5															2o Phase Progesterone	130	-31	188			2o Phase Progesterone	130	-10
																		2o Phase Progesterone	116	-47	52.9			2o Phase Progesterone	117	-4	103.625	46.6522													2o Phase Progesterone	131	-30	173.05			2o Phase Progesterone	132	-8
																		2o Phase Progesterone	117	-46	56.76	8.15969		2o Phase Progesterone	118	-3															2o Phase Progesterone	132	-29	187.576	3.38697		2o Phase Progesterone	133	-7
																		2o Phase Progesterone	118	-45	38.8167	7.62568		2o Phase Progesterone	119	-2															2o Phase Progesterone	133	-28	255.052	10.9428		2o Phase Progesterone	136	-4
																		2o Phase Progesterone	119	-44				2o Phase Progesterone	120	-1	57.2957	202.435													2o Phase Progesterone	135	-26	382.068	5.08716		2o Phase Progesterone	137	-3
																		2o Phase Progesterone	120	-43	32.8	5.65838		Birth 7/9/05 3:41AM	121	0															2o Phase Progesterone	137	-24	383.787			2o Phase Progesterone	138	-2
																		2o Phase Progesterone	121	-42	46.8632	4.58618																			2o Phase Progesterone	138	-23	421.818	26.7723		2o Phase Progesterone	139	-1
																		2o Phase Progesterone	122	-41																					2o Phase Progesterone	139	-22	375.636	39.1969		Birth 11/3 5:39a Baseline P/ Terminal PGFM Peak	140	0
																		2o Phase Progesterone	123	-40	124.3																				2o Phase Progesterone	141	-20	434.109	35.7556
																		2o Phase Progesterone	124	-39	67.0133																				2o Phase Progesterone	142	-19	430.145	41.1306
																		2o Phase Progesterone	125	-38	97.3778	10.3362																			2o Phase Progesterone	143	-18	426.153
																		2o Phase Progesterone	126	-37																					2o Phase Progesterone	144	-17	330.865	32.9862
																		2o Phase Progesterone	127	-36	45.0303																				2o Phase Progesterone	145	-16	337.769
																		2o Phase Progesterone	128	-35																					2o Phase Progesterone	147	-14	361.84	32.1393
																		2o Phase Progesterone	129	-34	141.236	6.51157																			2o Phase Progesterone	150	-11	368.313	47.3931
																		2o Phase Progesterone	130	-33	88.6095	34.5312																			2o Phase Progesterone	151	-10	297.238	51.5061
																		2o Phase Progesterone	131	-32	105.773	27.6577																			2o Phase Progesterone	154	-7	161.781	51.0376
																		2o Phase Progesterone	132	-31	91.161	23.2514																			2o Phase Progesterone	155	-6	74.3906
																		2o Phase Progesterone	133	-30																					2o Phase Progesterone	156	-5	101.587	42.249
																		2o Phase Progesterone	134	-29	128.8	53.8301																			2o Phase Progesterone	157	-4	87.0977	37.6843
																		2o Phase Progesterone	135	-28																					2o Phase Progesterone	158	-3	78.4271	25.1901
																		2o Phase Progesterone	136	-27	195.76																				2o Phase Progesterone	159	-2	38.5231
																		2o Phase Progesterone	137	-26	129.969	43.2004																			2o Phase Progesterone	160	-1	59.8617	30.8977
																		2o Phase Progesterone	138	-25	114.771	35.8872																			Birth	161	-0.5	41.2313	255.247
																		2o Phase Progesterone	139	-24																					birth 9/6/6 4:51pm/Terminal Peak	161	0	37.4291	1031.54
																		2o Phase Progesterone	140	-23	124.504	17.1833
																		2o Phase Progesterone	141	-22	167.2	16.6374
																		2o Phase Progesterone	142	-21
																		2o Phase Progesterone	143	-20	100.315	8.3279
																		2o Phase Progesterone	144	-19	106.65	9.28724
																		2o Phase Progesterone	145	-18	70.227	8.06933
																		2o Phase Progesterone	146	-17	20.8258	6.7451
																		2o Phase Progesterone	147	-16
																		2o Phase Progesterone	148	-15	26.0824	8.81385
																		2o Phase Progesterone	149	-14	32.3515	7.13503
																		2o Phase Progesterone	150	-13	24.9636	7.03355
																		2o Phase Progesterone	151	-12	46.6	6.10635
																		2o Phase Progesterone	152	-11	25.4815
																		2o Phase Progesterone	153	-10	52.525	8.92093
																		2o Phase Progesterone	154	-9	29.1259	5.27837
																		2o Phase Progesterone	155	-8	24.0957	8.53057
																		2o Phase Progesterone	156	-7	21.91	12.4817
																		2o Phase Progesterone	157	-6	35.3294	9.60902
																		2o Phase Progesterone	158	-5	18.9857	5.22178
																		2o Phase Progesterone	159	-4	13.4857	9.02618
																		Baseline Progesterone	161	-2		35.4062
																		Baseline Progesterone	162	-1	6.37288	32.116
																		Terminal PGFM Peak	163	0	8.22	64.9751
																		Baseline Progesterone	164	1		59.1529
																		Baseline Progesterone	165	2	4.69	67.1791
																		Baseline Progesterone	166	3
																		Baseline Progesterone	167	4	11.76	5.54169
[truncated: 11 more columns]

## Sheet: Averages by Indiv
Reproductive Status and Giant Panda ID					Day of Changes in Urinary Progesterone (P4) or PGFM from approx Ovulation							Length (# of Days) Between Hormone Events						PGFM Concentrations for specific events
Group	Animal Name	Studbook ID	Institution	Year	~Ovulation (Day 0)	Day of Start of Secondary Rise of P4	Last Day of Basal PGFM	Day of Initial PGFM Peak	Day P4 Returned to Mean Primary P4 level	Day P4 dropped below 10ng/mg Cr (Baseline P4)	Day of Terminal PGFM Peak (concides with day of birth for pregnant females)	# of Days between Secondary P4 and end of Basal PGFM	# of Days between last day of Basal PGFM to Terminal PGFM Peak	# of Days between PGFM Peaks	# of Days Between P4 return to baseline and Terminal PGFM Peak	# Days between start of Secondary P4 to return to baseline P4	# of Days between Secondary P4 and Terminal PGFM Peak	Mean PGFM Basal Concentration (ng/ml)	Standard Deviation of PGFM Basal Concentration (ng/ml)	Number of Baseline samples measured	PGFM Initial Peak Concentration (ng/ml)	Mean PGFM Concentration between PGFM Peaks (ng/ml, Diagnositic interval)	Standard Deviation PGFM Concentration between PGFM Peaks (ng/ml, Diagnositic interval)	Number of Diagnositic interval samples measured	PGFM Terminal Peak Concentration (ng/ml)	Notes
Pseudo	Bai Yun	371	San Diego Zoo	1997	1997-04-25	49	74	79	99	106	107	25	33	28	1	57	58	10.8199	3.90249	23	43.1468	12.2002	6.52211	20	43.9693	several days missing at peak
Pseudo	Mei Xiang	437	National Zoo	2002	2002-04-26	105	130	134	158	162	163	25	33	29	1	57	58	9.79881	3.75751	46	53.8301	10.1547	7.05352	17	64.9751	several days missing at peak
Pseudo	Lun Lun	452	Zoo Atlanta	2003	2003-03-30	65	79	81	No Samples	124	No Samples	14	Unk	Unk	Unk	59	Unk	10.8648	2.67471	16	53.3583	No Samples	1.84017	3	?	missing the end of cycle (july)
Pseudo	Ya Ya	507	Memphis Zoo	2005	2005-09-26	75	94	103	119	122	126	19	32	23	4	47	51	6.62347	2.68155	34	56.963	9.51896	4.38441	16	29.7549
Pregnant	Bai Yun	371	San Diego Zoo	1999	1999-04-09	81	111	115	131	133	134	30	23	19	1	52	53	8.95145	4.09047	37	65.7508	33.186	7.63152	8	493.291
Pregnant	Bai Yun	371	San Diego Zoo	2003	2003-03-22	87	123	126	142	151	150	36	27	24	-1	64	63	9.54194	4.92862	45	125.3	23.6907	10.2332	4	227.014	Missing several datesbetween peaks
Pregnant	Mei Xiang	437	National Zoo	2005	2005-03-11	75	95	97	129	P returned to Baseline after birth, no samples	121	20	26	24	P4 returned to Baseline after birth, no samples	>54 days, P4 returned to Baseline after birth, no samples	46	8.3903	4.19624	20	50.5	41.7227	9.99545	5	202.435	most of peak missing (2nd peak Day before birth)
Pregnant	Mei Xiang	437	National Zoo	2012	2012-04-29	86	115	119	139	P returned to Baseline after birth, no samples	140	29	25	21	P4 returned to Baseline after birth, no samples	>53 days, P4 returned to Baseline after birth, no samples	54	6.7988	4.10767	65	109.813	22.9487	5.45583	16	750.542
Pregnant	Lun Lun	452	Zoo Atlanta	2006	2006-03-29	99	137	142	157	161	161	38	24	19	0	62	62	7.97699	3.1582	53	41.1306	39.7622	9.87654	8	305.416	Missing several dates between peaks
Pregnant	Lun Lun	452	Zoo Atlanta	2010	2010-06-16	86	117	121	133	140	140	31	23	19	0	54	54	10.9154	3.56888	93	68.4865	24.9346	7.14757	10	271.098
